# Supplementary material for: Safety and Tolerability of the Acute Ketamine Treatment in Treatment-Resistant Depression: Focus on Comorbidities Interplay with Dissociation and Psychomimetic Symptoms
Source: Pharmaceuticals (Basel). 2023 Jan 24;16(2):173. doi: 10.3390/ph16020173 (PMC9966368; doi:10.3390/ph16020173)
Supplement: Supplementary file 1 [file pharmaceuticals-16-00173-s001.zip]

Archive with 1 entries (1 files):
- pharmaceuticals-2176220-supplementary.pdf
